# Supplementary material for: Phestilla subodiosus sp. nov. (Nudibranchia, Trinchesiidae), a corallivorous pest species in the aquarium trade
Source: Zookeys. 2020 Feb 5;909:1–24. doi: 10.3897/zookeys.909.35278 (PMC7015969; doi:10.3897/zookeys.909.35278)
Supplement: XML Treatment for Phestilla [file zookeys.909.35278-treatment1.xml]

<!DOCTYPE tp:taxon-treatment
  PUBLIC "-//TaxonX//DTD Taxonomic Treatment Publishing DTD v0 20100105//EN" "tax-treatment-NSO.dtd">
<tp:taxon-treatment xmlns:tp="http://www.plazi.org/taxpub"><tp:treatment-meta><kwd-group><label>Taxon classification</label><kwd><named-content xmlns:xlink="http://www.w3.org/1999/xlink" content-type="kingdom">Animalia</named-content></kwd><kwd><named-content xmlns:xlink="http://www.w3.org/1999/xlink" content-type="order">Nudibranchia</named-content></kwd><kwd><named-content xmlns:xlink="http://www.w3.org/1999/xlink" content-type="family">Trinchesiidae</named-content></kwd></kwd-group><mixed-citation publication-type="journal"><person-group><name><surname>Wang</surname><given-names>Adam</given-names></name><name><surname>Conti-Jerpe</surname><given-names>Inga Elizabeth</given-names></name><name><surname>Richards</surname><given-names>John Lawrence</given-names></name><name><surname>Baker</surname><given-names>David Michael</given-names></name></person-group><article-title><italic><tp:taxon-name><tp:taxon-name-part taxon-name-part-type="genus" reg="Phestilla">Phestilla</tp:taxon-name-part> <tp:taxon-name-part taxon-name-part-type="species" reg="subodiosus">subodiosus</tp:taxon-name-part></tp:taxon-name></italic> sp. nov. (<tp:taxon-name><tp:taxon-name-part taxon-name-part-type="order">Nudibranchia</tp:taxon-name-part></tp:taxon-name>, <tp:taxon-name><tp:taxon-name-part taxon-name-part-type="family">Trinchesiidae</tp:taxon-name-part></tp:taxon-name>), a corallivorous pest species in the aquarium trade</article-title><source>Zookeys</source><day>05</day><month>2</month><year>2020</year><volume>909</volume><fpage>1</fpage><lpage>24</lpage><pub-id pub-id-type="doi">10.3897/zookeys.909.35278</pub-id></mixed-citation></tp:treatment-meta><tp:nomenclature><label>Genus</label><tp:taxon-name><object-id xmlns:xlink="http://www.w3.org/1999/xlink" content-type="arpha" xlink:type="simple">CFC50CE8-D2A0-5A99-972C-CF179D500F14</object-id>
              <tp:taxon-name-part taxon-name-part-type="genus" reg="Phestilla">Phestilla</tp:taxon-name-part>
            </tp:taxon-name><tp:taxon-authority>Bergh, 1874</tp:taxon-authority></tp:nomenclature><tp:treatment-sec sec-type="diagnosis" id="SECID0ER2BG"><title>Diagnosis.</title><p>“Physical form quite depressed. An edge anterior to the head, wing-like, attached to [...]; oral tentacles short, rhinophores simple. Cerata arranged on singular slanting rows, lacking cnidosacs. [...] Masticatory edge contains mandibles behind teeth (round, with irregular serration). Radula uniserial.” – Bergh, 1874: 1, partially translated.</p></tp:treatment-sec><tp:treatment-sec sec-type="Included species" id="SECID0EW2BG"><title>Included species.</title><p><italic><tp:taxon-name><tp:taxon-name-part taxon-name-part-type="genus" reg="Phestilla">Phestilla</tp:taxon-name-part> <tp:taxon-name-part taxon-name-part-type="species" reg="chaetopterana">chaetopterana</tp:taxon-name-part></tp:taxon-name></italic> (Ekimova, Deart &amp; Schepetov, 2017), comb. nov., <italic><tp:taxon-name><tp:taxon-name-part taxon-name-part-type="genus" reg="Phestilla">Phestilla</tp:taxon-name-part> <tp:taxon-name-part taxon-name-part-type="species" reg="lugubris">lugubris</tp:taxon-name-part></tp:taxon-name></italic> (Bergh, 1870), <italic><tp:taxon-name><tp:taxon-name-part taxon-name-part-type="genus" reg="Phestilla">Phestilla</tp:taxon-name-part> <tp:taxon-name-part taxon-name-part-type="species" reg="melanobrachia">melanobrachia</tp:taxon-name-part></tp:taxon-name></italic> (Bergh, 1874), <italic><tp:taxon-name><tp:taxon-name-part taxon-name-part-type="genus" reg="Phestilla">Phestilla</tp:taxon-name-part> <tp:taxon-name-part taxon-name-part-type="species" reg="minor">minor</tp:taxon-name-part></tp:taxon-name></italic> (Rudman, 1981), <italic><tp:taxon-name><tp:taxon-name-part taxon-name-part-type="genus" reg="Phestilla">Phestilla</tp:taxon-name-part> <tp:taxon-name-part taxon-name-part-type="species" reg="panamica">panamica</tp:taxon-name-part></tp:taxon-name></italic> (Rudman, 1982), <italic><tp:taxon-name><tp:taxon-name-part taxon-name-part-type="genus" reg="Phestilla">Phestilla</tp:taxon-name-part> <tp:taxon-name-part taxon-name-part-type="species" reg="poritophages">poritophages</tp:taxon-name-part></tp:taxon-name></italic> (Rudman, 1979), <italic><tp:taxon-name><tp:taxon-name-part taxon-name-part-type="genus" reg="Phestilla">Phestilla</tp:taxon-name-part> <tp:taxon-name-part taxon-name-part-type="species" reg="subodiosus">subodiosus</tp:taxon-name-part></tp:taxon-name></italic> sp. nov.</p></tp:treatment-sec><tp:treatment-sec sec-type="remarks" id="SECID0EZ5BG"><title>Remarks.</title><p>Historically, <italic><tp:taxon-name><tp:taxon-name-part taxon-name-part-type="genus" reg="Phestilla">Phestilla</tp:taxon-name-part></tp:taxon-name></italic> was placed in the family <tp:taxon-name><tp:taxon-name-part taxon-name-part-type="family">Tergipedidae</tp:taxon-name-part></tp:taxon-name>. This family contained a large “unnecessary and unnatural” number of genera (<xref ref-type="bibr" rid="B63">Rudman 1979</xref>: 344). Phylogenetic analysis revealed that this grouping was polyphyletic and a “radical solution” (<xref ref-type="bibr" rid="B7">Cella et al. 2016</xref>: title) was proposed: several families were combined into the family <tp:taxon-name><tp:taxon-name-part taxon-name-part-type="family">Fionidae</tp:taxon-name-part></tp:taxon-name>, and several genera, including <italic><tp:taxon-name><tp:taxon-name-part taxon-name-part-type="genus" reg="Phestilla">Phestilla</tp:taxon-name-part></tp:taxon-name></italic>, into the genus <italic><tp:taxon-name><tp:taxon-name-part taxon-name-part-type="genus" reg="Tenellia">Tenellia</tp:taxon-name-part></tp:taxon-name></italic> (<xref ref-type="bibr" rid="B7">Cella et al. 2016</xref>). However, a study into the ontogeny of these groups elucidated that <xref ref-type="bibr" rid="B7">Cella et al.’s (2016)</xref> taxonomic decisions were underrepresenting the molecular, ecological, morphological, and ontogenetic diversity of the clades; thus, the families and genera that were combined into <tp:taxon-name><tp:taxon-name-part taxon-name-part-type="family">Fionidae</tp:taxon-name-part></tp:taxon-name> and <italic><tp:taxon-name><tp:taxon-name-part taxon-name-part-type="genus" reg="Tenellia">Tenellia</tp:taxon-name-part></tp:taxon-name></italic> were reinstated (<xref ref-type="bibr" rid="B43">Korshunova et al. 2017c</xref>). While there is controversy surrounding which interpretation is the taxonomic truth, we have designated <italic><tp:taxon-name><tp:taxon-name-part taxon-name-part-type="genus" reg="Phestilla">Phestilla</tp:taxon-name-part></tp:taxon-name></italic> as a separate genus to <italic><tp:taxon-name><tp:taxon-name-part taxon-name-part-type="genus" reg="Tenellia">Tenellia</tp:taxon-name-part></tp:taxon-name></italic> based on the arguments presented by <xref ref-type="bibr" rid="B43">Korshunova et al. (2017c)</xref>. However, given the results of the <italic>p</italic>-distance and <abbrev xmlns:xlink="http://www.w3.org/1999/xlink" xlink:title="Automatic Barcode Gap Discovery" id="ABBRID0ETBAI" xlink:type="simple">ABGD</abbrev> analysis, we follow <xref ref-type="bibr" rid="B7">Cella et al. (2016)</xref> and <xref ref-type="bibr" rid="B64">Rudman’s (1981)</xref> decisions to synonymize <italic><tp:taxon-name><tp:taxon-name-part taxon-name-part-type="genus" reg="Phestilla">P.</tp:taxon-name-part> <tp:taxon-name-part taxon-name-part-type="species" reg="sibogae">sibogae</tp:taxon-name-part></tp:taxon-name></italic> with <italic><tp:taxon-name><tp:taxon-name-part taxon-name-part-type="genus" reg="Phestilla">P.</tp:taxon-name-part> <tp:taxon-name-part taxon-name-part-type="species" reg="lugubris">lugubris</tp:taxon-name-part></tp:taxon-name></italic>.</p><p>At the same time that <xref ref-type="bibr" rid="B43">Korshunova et al. (2017c)</xref> published their findings, <xref ref-type="bibr" rid="B17">Ekimova et al. (2017)</xref> published a paper describing <italic><tp:taxon-name><tp:taxon-name-part taxon-name-part-type="genus" reg="Tenellia">Tenellia</tp:taxon-name-part> <tp:taxon-name-part taxon-name-part-type="species" reg="chaetopterana">chaetopterana</tp:taxon-name-part></tp:taxon-name></italic>, a species that clusters phylogenetically and morphologically with <italic><tp:taxon-name><tp:taxon-name-part taxon-name-part-type="genus" reg="Phestilla">Phestilla</tp:taxon-name-part></tp:taxon-name></italic>. As both papers were released on the same date (26 September 2019), <xref ref-type="bibr" rid="B17">Ekimova et al. (2017)</xref> were unable to incorporate the revised designations from <xref ref-type="bibr" rid="B43">Korshunova et al. (2017c)</xref> into their description. However, there are considerable differences between <italic><tp:taxon-name><tp:taxon-name-part taxon-name-part-type="genus" reg="Tenellia">Te.</tp:taxon-name-part> <tp:taxon-name-part taxon-name-part-type="species" reg="chaetopterana">chaetopterana</tp:taxon-name-part></tp:taxon-name></italic> and the other <italic><tp:taxon-name><tp:taxon-name-part taxon-name-part-type="genus" reg="Phestilla">Phestilla</tp:taxon-name-part></tp:taxon-name></italic> species. Firstly, the radular cusp and lateral denticle proportions are unique in the entire family (<xref ref-type="bibr" rid="B43">Korshunova et al. 2017c</xref>), but the general pattern is similar. Secondly, the species lacks penile glands or bulbs. Thirdly each ceratal row only has a single cerata (<xref ref-type="bibr" rid="B17">Ekimova et al. 2017</xref>). Finally, <italic><tp:taxon-name><tp:taxon-name-part taxon-name-part-type="genus" reg="Tenellia">Te.</tp:taxon-name-part> <tp:taxon-name-part taxon-name-part-type="species" reg="chaetopterana">chaetopterana</tp:taxon-name-part></tp:taxon-name></italic> would represent the first <italic><tp:taxon-name><tp:taxon-name-part taxon-name-part-type="genus" reg="Phestilla">Phestilla</tp:taxon-name-part></tp:taxon-name></italic> species that does not feed on scleractinian corals (<xref ref-type="bibr" rid="B63">Rudman 1979</xref>, <xref ref-type="bibr" rid="B64">1981</xref>, <xref ref-type="bibr" rid="B65">1982</xref>; <xref ref-type="bibr" rid="B23">Goodheart et al. 2017</xref>). Further research is required to determine whether <italic><tp:taxon-name><tp:taxon-name-part taxon-name-part-type="genus" reg="Tenellia">Te.</tp:taxon-name-part> <tp:taxon-name-part taxon-name-part-type="species" reg="chaetopterana">chaetopterana</tp:taxon-name-part></tp:taxon-name></italic> should represent a new genus or another species of <italic><tp:taxon-name><tp:taxon-name-part taxon-name-part-type="genus" reg="Phestilla">Phestilla</tp:taxon-name-part></tp:taxon-name></italic>. Based on our independent phylogenetic analysis and the synapomorphies shared by <italic><tp:taxon-name><tp:taxon-name-part taxon-name-part-type="genus" reg="Tenellia">Te.</tp:taxon-name-part> <tp:taxon-name-part taxon-name-part-type="species" reg="chaetopterana">chaetopterana</tp:taxon-name-part></tp:taxon-name></italic> and <italic><tp:taxon-name><tp:taxon-name-part taxon-name-part-type="genus" reg="Phestilla">Phestilla</tp:taxon-name-part></tp:taxon-name></italic>, we propose transferring <italic><tp:taxon-name><tp:taxon-name-part taxon-name-part-type="genus" reg="Tenellia">Te.</tp:taxon-name-part> <tp:taxon-name-part taxon-name-part-type="species" reg="chaetopterana">chaetopterana</tp:taxon-name-part></tp:taxon-name></italic> to the genus <italic><tp:taxon-name><tp:taxon-name-part taxon-name-part-type="genus" reg="Phestilla">Phestilla</tp:taxon-name-part></tp:taxon-name></italic> as the most parsimonious solution.</p></tp:treatment-sec><ref-list><ref id="B63"><mixed-citation xmlns:xlink="http://www.w3.org/1999/xlink" xlink:type="simple"><person-group><name name-style="western"><surname>Rudman</surname><given-names>WB</given-names></name></person-group> (<year>1979</year>) <article-title>The ecology and anatomy of a new species of aeolid opisthobranch mollusc; a predator of the scleractinian coral <italic><tp:taxon-name><tp:taxon-name-part taxon-name-part-type="genus">Porites</tp:taxon-name-part></tp:taxon-name></italic>.</article-title><source>Zoological Journal of the Linnean Society</source><volume>65</volume>(<issue>4</issue>): <fpage>339</fpage>–<lpage>350</lpage>. <ext-link xlink:type="simple" ext-link-type="doi" xlink:href="10.1111/j.1096-3642.1979.tb01099.x">https://doi.org/10.1111/j.1096-3642.1979.tb01099.x</ext-link></mixed-citation></ref><ref id="B7"><mixed-citation xmlns:xlink="http://www.w3.org/1999/xlink" xlink:type="simple"><person-group><name name-style="western"><surname>Cella</surname><given-names>K</given-names></name><name name-style="western"><surname>Carmona</surname><given-names>L</given-names></name><name name-style="western"><surname>Ekimova</surname><given-names>I</given-names></name><name name-style="western"><surname>Chichvarkhin</surname><given-names>A</given-names></name><name name-style="western"><surname>Schepetov</surname><given-names>D</given-names></name><name name-style="western"><surname>Gosliner</surname><given-names>T</given-names></name></person-group> (<year>2016</year>) A radical solution: The phylogeny of the nudibranch family <tp:taxon-name><tp:taxon-name-part taxon-name-part-type="family">Fionidae</tp:taxon-name-part></tp:taxon-name>. PLoS ONE 11(23): e0167800. <ext-link xlink:type="simple" ext-link-type="doi" xlink:href="10.1371/journal.pone.0167800">https://doi.org/10.1371/journal.pone.0167800</ext-link></mixed-citation></ref><ref id="B43"><mixed-citation xmlns:xlink="http://www.w3.org/1999/xlink" xlink:type="simple"><person-group><name name-style="western"><surname>Korshunova</surname><given-names>T</given-names></name><name name-style="western"><surname>Martynov</surname><given-names>A</given-names></name><name name-style="western"><surname>Bakken</surname><given-names>T</given-names></name><name name-style="western"><surname>Evertsen</surname><given-names>J</given-names></name><name name-style="western"><surname>Fletcher</surname><given-names>K</given-names></name><name name-style="western"><surname>Mudianta</surname><given-names>IW</given-names></name><name name-style="western"><surname>Saito</surname><given-names>H</given-names></name><name name-style="western"><surname>Lundin</surname><given-names>K</given-names></name><name name-style="western"><surname>Schrödl</surname><given-names>M</given-names></name><name name-style="western"><surname>Picton</surname><given-names>B</given-names></name></person-group> (<year>2017c</year>) <article-title>Polyphyly of the traditional family <tp:taxon-name><tp:taxon-name-part taxon-name-part-type="family">Flabellinidae</tp:taxon-name-part></tp:taxon-name> affects a major group of <tp:taxon-name><tp:taxon-name-part taxon-name-part-type="order">Nudibranchia</tp:taxon-name-part></tp:taxon-name>: aeolidacean taxonomic reassessment with descriptions of several new families, genera, and species (<tp:taxon-name><tp:taxon-name-part taxon-name-part-type="phylum">Mollusca</tp:taxon-name-part></tp:taxon-name>, <tp:taxon-name><tp:taxon-name-part taxon-name-part-type="class">Gastropoda</tp:taxon-name-part></tp:taxon-name>).</article-title><source>ZooKeys</source><volume>717</volume>(<issue>1</issue>): <fpage>1</fpage>–<lpage>139</lpage>. <ext-link xlink:type="simple" ext-link-type="doi" xlink:href="10.3897/zookeys.717.21885">https://doi.org/10.3897/zookeys.717.21885</ext-link></mixed-citation></ref><ref id="B64"><mixed-citation xmlns:xlink="http://www.w3.org/1999/xlink" xlink:type="simple"><person-group><name name-style="western"><surname>Rudman</surname><given-names>WB</given-names></name></person-group> (<year>1981</year>) <article-title>Further studies on the anatomy and ecology of opisthobranch molluscs feeding on the scleractinian coral <italic><tp:taxon-name><tp:taxon-name-part taxon-name-part-type="genus">Porites</tp:taxon-name-part></tp:taxon-name></italic>.</article-title><source>Zoological Journal of the Linnean Society</source><volume>71</volume>(<issue>4</issue>): <fpage>373</fpage>–<lpage>412</lpage>. <ext-link xlink:type="simple" ext-link-type="doi" xlink:href="10.1111/j.1096-3642.1981.tb01136.x">https://doi.org/10.1111/j.1096-3642.1981.tb01136.x</ext-link></mixed-citation></ref><ref id="B17"><mixed-citation xmlns:xlink="http://www.w3.org/1999/xlink" xlink:type="simple"><person-group><name name-style="western"><surname>Ekimova</surname><given-names>I</given-names></name><name name-style="western"><surname>Deart</surname><given-names>Y</given-names></name><name name-style="western"><surname>Schepetov</surname><given-names>D</given-names></name></person-group> (<year>2017</year>) <article-title>Living with a giant parchment tube worm: a description of a new nudibranch species (<tp:taxon-name><tp:taxon-name-part taxon-name-part-type="class">Gastropoda</tp:taxon-name-part></tp:taxon-name>: <tp:taxon-name><tp:taxon-name-part taxon-name-part-type="superorder">Heterobranchia</tp:taxon-name-part></tp:taxon-name>) associated with the annelid <italic><tp:taxon-name><tp:taxon-name-part taxon-name-part-type="genus">Chaetopterus</tp:taxon-name-part></tp:taxon-name></italic>.</article-title><source>Marine Biodiversity</source><volume>49</volume>(<issue>1</issue>): <fpage>289</fpage>–<lpage>300</lpage>. <ext-link xlink:type="simple" ext-link-type="doi" xlink:href="10.1007/s12526-017-0795-z">https://doi.org/10.1007/s12526-017-0795-z</ext-link></mixed-citation></ref><ref id="B65"><mixed-citation xmlns:xlink="http://www.w3.org/1999/xlink" xlink:type="simple"><person-group><name name-style="western"><surname>Rudman</surname><given-names>WB</given-names></name></person-group> (<year>1982</year>) <article-title>A new species of <italic><tp:taxon-name><tp:taxon-name-part taxon-name-part-type="genus">Phestilla</tp:taxon-name-part></tp:taxon-name></italic>; the first record of a corallivorous aeolid nudibranch from tropical America.</article-title><source>Journal of Zoology</source><volume>198</volume>(<issue>4</issue>): <fpage>465</fpage>–<lpage>471</lpage>. <ext-link xlink:type="simple" ext-link-type="doi" xlink:href="10.1111/jzo.1982.198.4.465">https://doi.org/10.1111/jzo.1982.198.4.465</ext-link></mixed-citation></ref><ref id="B23"><mixed-citation xmlns:xlink="http://www.w3.org/1999/xlink" xlink:type="simple"><person-group><name name-style="western"><surname>Goodheart</surname><given-names>JA</given-names></name><name name-style="western"><surname>Bazinet</surname><given-names>AL</given-names></name><name name-style="western"><surname>Valdés</surname><given-names>Á</given-names></name><name name-style="western"><surname>Collins</surname><given-names>AG</given-names></name><name name-style="western"><surname>Cummings</surname><given-names>MP</given-names></name></person-group> (<year>2017</year>) <article-title>Prey preference follows phylogeny: evolutionary dietary patterns within the marine gastropod group Cladobranchia (<tp:taxon-name><tp:taxon-name-part taxon-name-part-type="class">Gastropoda</tp:taxon-name-part></tp:taxon-name>: <tp:taxon-name><tp:taxon-name-part taxon-name-part-type="superorder">Heterobranchia</tp:taxon-name-part></tp:taxon-name>: <tp:taxon-name><tp:taxon-name-part taxon-name-part-type="order">Nudibranchia</tp:taxon-name-part></tp:taxon-name>).</article-title><source>BMC Evolutionary Biology</source><volume>17</volume>(<issue>1</issue>): <fpage>221</fpage>. <ext-link xlink:type="simple" ext-link-type="doi" xlink:href="10.1186/s12862-017-1066-0">https://doi.org/10.1186/s12862-017-1066-0</ext-link></mixed-citation></ref></ref-list></tp:taxon-treatment>
