# Supplementary material for: Phestilla subodiosus sp. nov. (Nudibranchia, Trinchesiidae), a corallivorous pest species in the aquarium trade
Source: Zookeys. 2020 Feb 5;909:1–24. doi: 10.3897/zookeys.909.35278 (PMC7015969; doi:10.3897/zookeys.909.35278)
Supplement: XML Treatment for Phestilla subodiosus [file zookeys.909.35278-treatment2.xml]

<!DOCTYPE tp:taxon-treatment
  PUBLIC "-//TaxonX//DTD Taxonomic Treatment Publishing DTD v0 20100105//EN" "tax-treatment-NSO.dtd">
<tp:taxon-treatment xmlns:tp="http://www.plazi.org/taxpub"><tp:treatment-meta><kwd-group><label>Taxon classification</label><kwd><named-content xmlns:xlink="http://www.w3.org/1999/xlink" content-type="kingdom">Animalia</named-content></kwd><kwd><named-content xmlns:xlink="http://www.w3.org/1999/xlink" content-type="order">Nudibranchia</named-content></kwd><kwd><named-content xmlns:xlink="http://www.w3.org/1999/xlink" content-type="family">Trinchesiidae</named-content></kwd></kwd-group><mixed-citation publication-type="journal"><person-group><name><surname>Wang</surname><given-names>Adam</given-names></name><name><surname>Conti-Jerpe</surname><given-names>Inga Elizabeth</given-names></name><name><surname>Richards</surname><given-names>John Lawrence</given-names></name><name><surname>Baker</surname><given-names>David Michael</given-names></name></person-group><article-title><italic><tp:taxon-name><tp:taxon-name-part taxon-name-part-type="genus" reg="Phestilla">Phestilla</tp:taxon-name-part> <tp:taxon-name-part taxon-name-part-type="species" reg="subodiosus">subodiosus</tp:taxon-name-part></tp:taxon-name></italic> sp. nov. (<tp:taxon-name><tp:taxon-name-part taxon-name-part-type="order">Nudibranchia</tp:taxon-name-part></tp:taxon-name>, <tp:taxon-name><tp:taxon-name-part taxon-name-part-type="family">Trinchesiidae</tp:taxon-name-part></tp:taxon-name>), a corallivorous pest species in the aquarium trade</article-title><source>Zookeys</source><day>05</day><month>2</month><year>2020</year><volume>909</volume><fpage>1</fpage><lpage>24</lpage><pub-id pub-id-type="doi">10.3897/zookeys.909.35278</pub-id></mixed-citation></tp:treatment-meta><tp:nomenclature><tp:taxon-name><object-id xmlns:xlink="http://www.w3.org/1999/xlink" content-type="arpha" xlink:type="simple">6F121D2D-FAB4-58F7-B5A1-446F71F20B07</object-id>
              <tp:taxon-name-part taxon-name-part-type="genus" reg="Phestilla">Phestilla</tp:taxon-name-part>
              <tp:taxon-name-part taxon-name-part-type="species" reg="subodiosus">subodiosus</tp:taxon-name-part>
              <object-id xmlns:xlink="http://www.w3.org/1999/xlink" content-type="zoobank" xlink:type="simple">http://zoobank.org/F5F4BF04-1295-4A66-87F9-F09BC61590EB</object-id>
            </tp:taxon-name><tp:taxon-status xmlns:xlink="http://www.w3.org/1999/xlink" xlink:type="simple">sp. nov.</tp:taxon-status><xref ref-type="fig" rid="F1">Figures 1</xref><xref ref-type="fig" rid="F2">, 2</xref><xref ref-type="fig" rid="F3">, 3</xref><xref ref-type="fig" rid="F4">, 4</xref><tp:nomenclature-citation-list><tp:nomenclature-citation><tp:taxon-name>
                  <tp:taxon-name-part taxon-name-part-type="genus" reg="Tenellia">Tenellia</tp:taxon-name-part>
                </tp:taxon-name><comment>sp. L: <xref ref-type="bibr" rid="B7">Cella et al. 2016</xref>: 9, 14, fig. 2, table 5 (locality unlisted).</comment></tp:nomenclature-citation><tp:nomenclature-citation><tp:taxon-name>
                  <tp:taxon-name-part taxon-name-part-type="genus" reg="Tenellia">Tenellia</tp:taxon-name-part>
                </tp:taxon-name><comment>sp.: <xref ref-type="bibr" rid="B10">Cho et al. 2018</xref>: GenBank Accession number <ext-link xmlns:xlink="http://www.w3.org/1999/xlink" ext-link-type="gen" xlink:href="MG878397" xlink:type="simple">MG878397</ext-link> (Jeju Island, South Korea).</comment></tp:nomenclature-citation></tp:nomenclature-citation-list></tp:nomenclature><tp:treatment-sec sec-type="type material" id="SECID0ECKAI"><title>Type Material.</title><p><bold><italic>Holotype</italic></bold>: [SWIMS-MOL-17-001]. 1 specimen 2 mm long in 95% ethanol, dissected, Hong Kong SAR: <italic><tp:taxon-name><tp:taxon-name-part taxon-name-part-type="genus" reg="Montipora">Montipora</tp:taxon-name-part></tp:taxon-name></italic> spp., cultured in aquaria, coll. A. Wang, 19 Nov. 2017 (Figs <xref ref-type="fig" rid="F4">4a, b</xref>, <xref ref-type="fig" rid="F5">5c</xref>).</p><p><bold><italic>Paratypes</italic></bold>: [SWIMS-MOL-17-002]. 1 egg case 1 mm long in 95% ethanol. Hong Kong SAR: <italic><tp:taxon-name><tp:taxon-name-part taxon-name-part-type="genus" reg="Montipora">Montipora</tp:taxon-name-part></tp:taxon-name></italic> spp., cultured in aquaria, coll. A. Wang, 25 Nov. 2017 (Figs <xref ref-type="fig" rid="F2">2c</xref>, <xref ref-type="fig" rid="F4">4c</xref>).[SWIMS-MOL-18-001]. 1 specimen 1.2 mm long in 95% ethanol. Hong Kong SAR: <italic><tp:taxon-name><tp:taxon-name-part taxon-name-part-type="genus" reg="Montipora">Montipora</tp:taxon-name-part></tp:taxon-name></italic> spp., cultured in aquaria, coll. A. Wang, 8 Mar. 2018 (live specimen in Fig. <xref ref-type="fig" rid="F1">1</xref>). [SWIMS-MOL-19-008]. 1 specimen 3.0 mm long in 95% ethanol, dissected, Thailand: Koh Tao, Taa Chaa, depth 5 m, coll. R. Mehrotra, 22 Apr. 2019 (Fig. <xref ref-type="fig" rid="F5">5b</xref>) [SWIMS-MOL-17-003]. DNA extract from whole specimen 4mm long in 100% ethanol. Hong Kong SAR: <italic><tp:taxon-name><tp:taxon-name-part taxon-name-part-type="genus" reg="Montipora">Montipora</tp:taxon-name-part></tp:taxon-name></italic> spp., cultured in aquaria, coll. A. Wang, 19 Nov. 2017 (Fig. <xref ref-type="fig" rid="F2">2a</xref>) [SWIMS-MOL-18-002], [SWIMS-MOL-18-003], [SWIMS-MOL-18-004], [SWIMS-MOL-18-005], [SWIMS-MOL-18-006], [SWIMS-MOL-18-007]. DNA extracts from whole specimens 1–3.5 mm long in 100% ethanol. GenBank, respectively, Hong Kong SAR: <italic><tp:taxon-name><tp:taxon-name-part taxon-name-part-type="genus" reg="Montipora">Montipora</tp:taxon-name-part></tp:taxon-name></italic> spp., cultured in aquaria, coll. A. Wang, 8 Mar. 2018 (live specimens in Fig. <xref ref-type="fig" rid="F1">1</xref>).</p></tp:treatment-sec><tp:treatment-sec sec-type="etymology" id="SECID0EXMAI"><title>Etymology.</title><p>The specific epithet, <italic><tp:taxon-name><tp:taxon-name-part taxon-name-part-type="genus" reg="Phestilla"/><tp:taxon-name-part taxon-name-part-type="species" reg="subodiosus">subodiosus</tp:taxon-name-part></tp:taxon-name></italic>, Latin for odious and vexatious, is symbolic of its status as a pest in the aquarium trade, and also a homage to the time and prized <italic><tp:taxon-name><tp:taxon-name-part taxon-name-part-type="genus" reg="Montipora">Montipora</tp:taxon-name-part></tp:taxon-name></italic> colonies the first author lost to in an outbreak of this species.</p></tp:treatment-sec><tp:treatment-sec sec-type="distribution" id="SECID0EONAI"><title>Distribution.</title><p>Specimen collected from Koh Tao, Thailand (this paper). Reported from Jeju Island, Korea (<xref ref-type="bibr" rid="B10">Cho et al. 2018</xref> as <italic><tp:taxon-name><tp:taxon-name-part taxon-name-part-type="genus" reg="Tenellia">Tenellia</tp:taxon-name-part></tp:taxon-name></italic> sp.) and confirmed using molecular methods. A similar species reported from Singapore according to a personal communication with Harris published by Robertson (1987: 3), unconfirmed. The type locality of the material from <xref ref-type="bibr" rid="B7">Cella et al. (2016)</xref> was not listed.</p></tp:treatment-sec><tp:treatment-sec sec-type="description" id="SECID0EDOAI"><title>Description.</title><p><bold><italic>External morphology</italic></bold> (Figs <xref ref-type="fig" rid="F1">1</xref>, <xref ref-type="fig" rid="F2">2</xref>, <xref ref-type="fig" rid="F4">4</xref>). Thin elongate body. Sexually mature adults 1.5 mm to 4 mm in length, 0.5 mm to 1 mm in width. Oral tentacles connected to oral veil arising from edge approximately under rhinophores, brown band near the distal third. Rhinophores rounded distally, not distinct and lacking lamellae, with brown band near middle. Oral tentacles and rhinophores approximately same length. Eyes slightly posterior to each rhinophore. Body lacking obvious rhinophoral sheaths. First ceratal row slightly posterior to rhinophores. Fully developed rows contain three cerata. Cerata unbranching and arranged regularly in sloping transverse rows with two to three rows adjoining pericardium. One to three rows of cerata anterior to pericardium with no precardiac rows. Cerata lacking cnidosacs and always swollen terminally. Two to three additional swollen bulbs on fully developed cerata (Fig. <xref ref-type="fig" rid="F2">2</xref>). Pericardium hump thick in relation to rest of body, nearly 1 mm thick, beginning at first cerata row and ending between second and third row (Fig. <xref ref-type="fig" rid="F2">2</xref>). Body tapers strongly in thickness (&lt;&lt; 1 mm) after pericardium hump. Gonopore below and anterior to first cerata row, approx. at same height as the second cerata on the first row. Mouth large, diameter nearly equal to width of body, and clearly separated from foot.</p><fig id="F4" position="float" orientation="portrait"><object-id xmlns:xlink="http://www.w3.org/1999/xlink" content-type="doi" xlink:type="simple">10.3897/zookeys.909.35278.figure4</object-id><object-id xmlns:xlink="http://www.w3.org/1999/xlink" content-type="arpha" xlink:type="simple">A895EF0A-0B2C-55F5-8F48-94EECE16B8B2</object-id><label>Figure 4.</label><caption><p>Preserved holotype 2 mm and eggs of <italic><tp:taxon-name><tp:taxon-name-part taxon-name-part-type="genus" reg="Phestilla">Phestilla</tp:taxon-name-part> <tp:taxon-name-part taxon-name-part-type="species" reg="subodiosus">subodiosus</tp:taxon-name-part></tp:taxon-name></italic> sp. nov.: <bold>A</bold> ventral view of holotype <bold>B</bold> dorsal view of holotype <bold>C</bold> preserved egg cluster paratype collected from <italic><tp:taxon-name><tp:taxon-name-part taxon-name-part-type="genus" reg="Montipora">Montipora</tp:taxon-name-part></tp:taxon-name></italic> sp. fragment.</p></caption><graphic xmlns:xlink="http://www.w3.org/1999/xlink" xlink:href="zookeys-909-001-g004.jpg" position="float" orientation="portrait" xlink:type="simple" id="oo_376772.jpg"><uri content-type="original_file" xlink:type="simple">https://binary.pensoft.net/fig/376772</uri></graphic></fig><p><bold><italic>Internal morphology</italic></bold> (Fig. <xref ref-type="fig" rid="F5">5</xref>). Jaws translucent and thin, smaller than 0.5 mm in 3 mm individual. Radular formula 12 × 0.1.0 in 3 mm individual, uniseriate. Teeth with central cusp and five to seven denticles on each side. Denticles and cusp arranged on curved edge. All denticles approx. same length. Central cusp longer and reaching slightly further than innermost denticles. Lacking secondary denticles. Reproductive system diaulic and spread throughout body. Penile bulb curved, connected to genital opening by short prostate, and adheres to wall of nudibranch. Female gland mass diameter 1.5 times size of penile bulb. Ampulla long and winding, diameter slightly larger than that of penile bulb, connected to vagina and appressed onto female gland mass, leading to hermaphrodite system. Lacks vas deferens. Penile bulb, female gland mass, and ampulla 0.5 mm to 1 mm combined.</p><fig id="F5" position="float" orientation="portrait"><object-id xmlns:xlink="http://www.w3.org/1999/xlink" content-type="doi" xlink:type="simple">10.3897/zookeys.909.35278.figure5</object-id><object-id xmlns:xlink="http://www.w3.org/1999/xlink" content-type="arpha" xlink:type="simple">0971589D-80C2-5D7C-90BF-AB1A58B3DA3B</object-id><label>Figure 5.</label><caption><p>Internal morphology of <italic><tp:taxon-name><tp:taxon-name-part taxon-name-part-type="genus" reg="Phestilla">Phestilla</tp:taxon-name-part> <tp:taxon-name-part taxon-name-part-type="species" reg="subodiosus">subodiosus</tp:taxon-name-part></tp:taxon-name></italic> sp. nov.: <bold>A</bold> schematic of rachidian tooth. Abbreviations: B, base; D, denticles; CC, central cusp <bold>B</bold> schematic of jaw plates overlaid onto microscope imagery <bold>C</bold> microscope imagery of reproductive system. Abbreviations: GO, genital opening; Pr, prostate; FGM, female gland mass; Am, ampulla <bold>D</bold> schematic of reproductive system. Abbreviations: PG, penile gland; Pr, prostate; VD, vas deferens; Va, vagina; FGM, female gland mass; Am, ampulla; HS, hermaphrodite system.</p></caption><graphic xmlns:xlink="http://www.w3.org/1999/xlink" xlink:href="zookeys-909-001-g005.jpg" position="float" orientation="portrait" xlink:type="simple" id="oo_376773.jpg"><uri content-type="original_file" xlink:type="simple">https://binary.pensoft.net/fig/376773</uri></graphic></fig><p><bold><italic>Color.</italic></bold> Two ontogenetic color forms. Juvenile animals with white epidermal pigment throughout entire body. Adults with white epidermal pigment and translucent ceratal epidermis. Cerata speckled with brown clots, possibly from internal fluids or dinoflagellates of <tp:taxon-name><tp:taxon-name-part taxon-name-part-type="family">Symbiodiniaceae</tp:taxon-name-part></tp:taxon-name> from coral hosts. Swollen regions on cerata lack speckles. Speckle density decreases towards the posterior of the cerata.</p><p><bold><italic>Defense mechanisms</italic>.
              </bold> Cerata observed to autotomize and secrete viscous adhesive mucus, usually encapsulating abscised ceras, when animal is disturbed tacitly.</p><p><bold><italic>Observed prey items.</italic></bold> Preys on coral species in the genus <italic><tp:taxon-name><tp:taxon-name-part taxon-name-part-type="genus" reg="Montipora">Montipora</tp:taxon-name-part></tp:taxon-name></italic>. Does not feed on corals of genera <italic><tp:taxon-name><tp:taxon-name-part taxon-name-part-type="genus" reg="Porites">Porites</tp:taxon-name-part></tp:taxon-name></italic>, <italic><tp:taxon-name><tp:taxon-name-part taxon-name-part-type="genus" reg="Acropora">Acropora</tp:taxon-name-part></tp:taxon-name></italic>, and <italic><tp:taxon-name><tp:taxon-name-part taxon-name-part-type="genus" reg="Echinophyllia">Echinophyllia</tp:taxon-name-part></tp:taxon-name></italic>. Reports of feeding on corals in genus <italic><tp:taxon-name><tp:taxon-name-part taxon-name-part-type="genus" reg="Anacropora">Anacropora</tp:taxon-name-part></tp:taxon-name></italic> (<xref ref-type="bibr" rid="B31">Henschen 2018</xref>), a sister genus to <italic><tp:taxon-name><tp:taxon-name-part taxon-name-part-type="genus" reg="Montipora">Montipora</tp:taxon-name-part></tp:taxon-name></italic> (<xref ref-type="bibr" rid="B21">Fukami et al. 2000</xref>); however, this observation is unconfirmed by the authors.</p></tp:treatment-sec><tp:treatment-sec><!--Section generated to contain objects referenced in tp:taxon-treatment.--><fig id="F1" position="float" orientation="portrait"><object-id xmlns:xlink="http://www.w3.org/1999/xlink" content-type="doi" xlink:type="simple">10.3897/zookeys.909.35278.figure1</object-id><object-id xmlns:xlink="http://www.w3.org/1999/xlink" content-type="arpha" xlink:type="simple">D2FBD244-F1FD-5DE5-BD6D-2A5022F5DF73</object-id><label>Figure 1.</label><caption><p>An aggregation of living individuals of <italic><tp:taxon-name><tp:taxon-name-part taxon-name-part-type="genus" reg="Phestilla">Phestilla</tp:taxon-name-part> <tp:taxon-name-part taxon-name-part-type="species" reg="subodiosus">subodiosus</tp:taxon-name-part></tp:taxon-name></italic> sp. nov. on <italic><tp:taxon-name><tp:taxon-name-part taxon-name-part-type="genus" reg="Montipora">Montipora</tp:taxon-name-part></tp:taxon-name></italic> sp. White arrows indicate metamorphosed individuals; white circles indicate clusters of egg masses.</p></caption><graphic xmlns:xlink="http://www.w3.org/1999/xlink" xlink:href="zookeys-909-001-g001.jpg" position="float" orientation="portrait" xlink:type="simple" id="oo_376769.jpg"><uri content-type="original_file" xlink:type="simple">https://binary.pensoft.net/fig/376769</uri></graphic></fig><fig id="F2" position="float" orientation="portrait"><object-id xmlns:xlink="http://www.w3.org/1999/xlink" content-type="doi" xlink:type="simple">10.3897/zookeys.909.35278.figure2</object-id><object-id xmlns:xlink="http://www.w3.org/1999/xlink" content-type="arpha" xlink:type="simple">AECB9065-0D15-5F85-93D2-8B493A40CEE9</object-id><label>Figure 2.</label><caption><p>Specimens of <italic><tp:taxon-name><tp:taxon-name-part taxon-name-part-type="genus" reg="Phestilla">Phestilla</tp:taxon-name-part> <tp:taxon-name-part taxon-name-part-type="species" reg="subodiosus">subodiosus</tp:taxon-name-part></tp:taxon-name></italic> sp. nov.: <bold>A</bold> adult (4 mm paratype) <bold>B</bold> adult feeding on <italic><tp:taxon-name><tp:taxon-name-part taxon-name-part-type="genus" reg="Montipora">Montipora</tp:taxon-name-part></tp:taxon-name></italic> sp. <bold>C</bold> paratype egg mass on <italic><tp:taxon-name><tp:taxon-name-part taxon-name-part-type="genus" reg="Montipora">Montipora</tp:taxon-name-part></tp:taxon-name></italic> sp. fragment.</p></caption><graphic xmlns:xlink="http://www.w3.org/1999/xlink" xlink:href="zookeys-909-001-g002.jpg" position="float" orientation="portrait" xlink:type="simple" id="oo_376770.jpg"><uri content-type="original_file" xlink:type="simple">https://binary.pensoft.net/fig/376770</uri></graphic></fig><fig id="F3" position="float" orientation="portrait"><object-id xmlns:xlink="http://www.w3.org/1999/xlink" content-type="doi" xlink:type="simple">10.3897/zookeys.909.35278.figure3</object-id><object-id xmlns:xlink="http://www.w3.org/1999/xlink" content-type="arpha" xlink:type="simple">71375106-274C-53F6-BCFC-D7AEDC8F08A0</object-id><label>Figure 3.</label><caption><p>Combined <abbrev xmlns:xlink="http://www.w3.org/1999/xlink" xlink:title="Cytochrome c oxidase subunit I" id="ABBRID0EZJAG" xlink:type="simple">COI</abbrev>-<abbrev xmlns:xlink="http://www.w3.org/1999/xlink" xlink:title="16S structural rRNA subunit" id="ABBRID0E4JAG" xlink:type="simple">16S</abbrev>-<abbrev xmlns:xlink="http://www.w3.org/1999/xlink" xlink:title="Histone H3" id="ABBRID0EBKAG" xlink:type="simple">H3</abbrev> Maximum Likelihood and Bayesian Inference phylogenetic hypotheses. Support values indicate Bootstrap (<abbrev xmlns:xlink="http://www.w3.org/1999/xlink" xlink:title="bootstrap method" id="ABBRID0EFKAG" xlink:type="simple">BS</abbrev>) and Posterior Probability (<abbrev xmlns:xlink="http://www.w3.org/1999/xlink" xlink:title="Posterior Probability" id="ABBRID0EJKAG" xlink:type="simple">PP</abbrev>) rounded to two significant digits on the ML and <abbrev xmlns:xlink="http://www.w3.org/1999/xlink" xlink:title="Bayesian Inference" id="ABBRID0ENKAG" xlink:type="simple">BI</abbrev> trees. <italic><tp:taxon-name><tp:taxon-name-part taxon-name-part-type="genus" reg="Phestilla">Phestilla</tp:taxon-name-part> <tp:taxon-name-part taxon-name-part-type="species" reg="subodiosus">subodiosus</tp:taxon-name-part></tp:taxon-name></italic> sp. nov. and <italic><tp:taxon-name><tp:taxon-name-part taxon-name-part-type="genus" reg="Phestilla">P.</tp:taxon-name-part> <tp:taxon-name-part taxon-name-part-type="species" reg="chaetopterana">chaetopterana</tp:taxon-name-part></tp:taxon-name></italic> comb. nov. are highlighted. Trees rooted on <italic><tp:taxon-name><tp:taxon-name-part taxon-name-part-type="genus" reg="Eubranchus">Eubranchus</tp:taxon-name-part></tp:taxon-name></italic>.</p></caption><graphic xmlns:xlink="http://www.w3.org/1999/xlink" xlink:href="zookeys-909-001-g003.jpg" position="float" orientation="portrait" xlink:type="simple" id="oo_376771.jpg"><uri content-type="original_file" xlink:type="simple">https://binary.pensoft.net/fig/376771</uri></graphic></fig></tp:treatment-sec><ref-list><ref id="B7"><mixed-citation xmlns:xlink="http://www.w3.org/1999/xlink" xlink:type="simple"><person-group><name name-style="western"><surname>Cella</surname><given-names>K</given-names></name><name name-style="western"><surname>Carmona</surname><given-names>L</given-names></name><name name-style="western"><surname>Ekimova</surname><given-names>I</given-names></name><name name-style="western"><surname>Chichvarkhin</surname><given-names>A</given-names></name><name name-style="western"><surname>Schepetov</surname><given-names>D</given-names></name><name name-style="western"><surname>Gosliner</surname><given-names>T</given-names></name></person-group> (<year>2016</year>) A radical solution: The phylogeny of the nudibranch family <tp:taxon-name><tp:taxon-name-part taxon-name-part-type="family">Fionidae</tp:taxon-name-part></tp:taxon-name>. PLoS ONE 11(23): e0167800. <ext-link xlink:type="simple" ext-link-type="doi" xlink:href="10.1371/journal.pone.0167800">https://doi.org/10.1371/journal.pone.0167800</ext-link></mixed-citation></ref><ref id="B10"><mixed-citation xmlns:xlink="http://www.w3.org/1999/xlink" xlink:type="simple"><person-group><name name-style="western"><surname>Cho</surname><given-names>YG</given-names></name><name name-style="western"><surname>Kang</surname><given-names>HS</given-names></name><name name-style="western"><surname>Choi</surname><given-names>JH</given-names></name><name name-style="western"><surname>Choi</surname><given-names>KS</given-names></name></person-group> (<year>2018</year>) <italic><tp:taxon-name><tp:taxon-name-part taxon-name-part-type="genus">Tenellia</tp:taxon-name-part></tp:taxon-name></italic> sp. YGC-2018 cytochrome c oxidase subunit I gene, partial cds; mitochondrial. GenBank Sequence. <ext-link xlink:type="simple" ext-link-type="uri" xlink:href="http://www.ncbi.nlm.nih.gov/nuccore/MG878397.1">http://www.ncbi.nlm.nih.gov/nuccore/MG878397.1</ext-link> [accessed 2 September 2019]</mixed-citation></ref><ref id="B31"><mixed-citation xmlns:xlink="http://www.w3.org/1999/xlink" xlink:type="simple"><person-group><name name-style="western"><surname>Henschen</surname><given-names>B</given-names></name></person-group> (<year>2018</year>) <italic><tp:taxon-name><tp:taxon-name-part taxon-name-part-type="genus">Montipora</tp:taxon-name-part></tp:taxon-name></italic> Eating Nudibranchs | Coral Rx Don’t Risk It Dip It! <ext-link xlink:type="simple" ext-link-type="uri" xlink:href="https://coralrx.com/2018/12/28/montipora-eating-nudibranchs/">https://coralrx.com/2018/12/28/montipora-eating-nudibranchs/</ext-link> [accessed 10 March 2019]</mixed-citation></ref><ref id="B21"><mixed-citation xmlns:xlink="http://www.w3.org/1999/xlink" xlink:type="simple"><person-group><name name-style="western"><surname>Fukami</surname><given-names>H</given-names></name><name name-style="western"><surname>Omori</surname><given-names>M</given-names></name><name name-style="western"><surname>Hatta</surname><given-names>M</given-names></name></person-group> (<year>2000</year>) <article-title>Phylogenetic relationships in the coral family <tp:taxon-name><tp:taxon-name-part taxon-name-part-type="family">Acroporidae</tp:taxon-name-part></tp:taxon-name>, reassessed by inference from mitochondrial genes.</article-title><source>Zoological Science</source><volume>17</volume>(<issue>5</issue>): <fpage>689</fpage>–<lpage>696</lpage>. <ext-link xlink:type="simple" ext-link-type="doi" xlink:href="10.2108/zsj.17.689">https://doi.org/10.2108/zsj.17.689</ext-link></mixed-citation></ref></ref-list></tp:taxon-treatment>
