# Supplementary material for: Phestilla subodiosus sp. nov. (Nudibranchia, Trinchesiidae), a corallivorous pest species in the aquarium trade
Source: Zookeys. 2020 Feb 5;909:1–24. doi: 10.3897/zookeys.909.35278 (PMC7015969; doi:10.3897/zookeys.909.35278)
Supplement: Supplementary material 2 [file zookeys-909-001-s002.zip]

Archive with 10 entries (9 files):
- COIML.tre
- H3ML.tre
- 16sBI.tre
- __MACOSX/
- __MACOSX/._16sBI.tre
- COIBI.tre
- __MACOSX/._COIBI.tre
- 16sML.tre
- __MACOSX/._16sML.tre
- H3BI.tre
