# Supplementary material for: Phestilla subodiosus sp. nov. (Nudibranchia, Trinchesiidae), a corallivorous pest species in the aquarium trade
Source: Zookeys. 2020 Feb 5;909:1–24. doi: 10.3897/zookeys.909.35278 (PMC7015969; doi:10.3897/zookeys.909.35278)
Supplement: Supplementary material 2 [file zookeys-909-001-s002.zip › COIML.tre]

(subo_n1:0.0000010000,subo_n3:0.0000010000,(((((((((Calma_glaucoides_voucher_ZMMU_Op-603_cytochrome_oxidase_subunit_I__COI__gene_partial_cds_mitochondrial:0.2668483334,(((Cuthonella_cocoachroma_isolate_CAS179471_cytochrome_c_oxidase_subunit_I__COI__gene_partial_cds_mitochondrial:0.1325328731,Cuthonella_hiemalis_isolate_WS3438_cytochrome_c_oxidase_subunit_I__COI__gene_partial_cds_mitochondrial:0.0636848429)42:0.0141248124,(Cuthonella_soboli_isolate_AC1-4_cytochrome_c_oxidase_subunit_I__COI__gene_partial_cds_mitochondrial:0.0664022764,Cuthonella_sp._A_DS-2016_isolate_WS3450_cytochrome_c_oxidase_subunit_I__COI__gene_partial_cds_mitochondrial:0.0637069307)87:0.0229661910)81:0.0360210534,Cuthonella_concinna_isolate_CAS179469_cytochrome_c_oxidase_subunit_I__COI__gene_partial_cds_mitochondrial:0.1524048201)97:0.0750811147)38:0.0266449897,Murmania_antiqua_isolate_WS3455_cytochrome_c_oxidase_subunit_I__COI__gene_partial_cds_mitochondrial:0.2480134828)54:0.0232868661,((((((Cuthona_nana_isolate_AC14-10_cytochrome_c_oxidase_subunit_I__COI__gene_partial_cds_mitochondrial:0.2992705218,Eubranchus_mandapamensis_isolate_CAS177750a_cytochrome_c_oxidase_subunit_I__COI__gene_partial_cds_mitochondrial:0.2690431487)43:0.0678522645,((Eubranchus_cf._farrani_DS-2016_isolate_GnM9093_cytochrome_c_oxidase_subunit_I__COI__gene_partial_cds_mitochondrial:0.1238059182,Eubranchus_farrani_voucher_GNMGastropoda9267_cytochrome_oxidase_subunit_I__COI__gene_partial_cds_mitochondrial:0.0824338588)99:0.0875833677,Eubranchus_pallidus_isolate_GnM9094_cytochrome_c_oxidase_subunit_I__COI__gene_partial_cds_mitochondrial:0.1872293378)80:0.0402452489)37:0.0324594333,((Eubranchus_alexeii_isolate_WS3432_cytochrome_c_oxidase_subunit_I__COI__gene_partial_cds_mitochondrial:0.1788018648,(Eubranchus_exiguus_isolate_GnM9092_cytochrome_c_oxidase_subunit_I__COI__gene_partial_cds_mitochondrial:0.2901503950,Tergipes_tergipes_isolate_CAS182699_cytochrome_c_oxidase_subunit_I__COI__gene_partial_cds_mitochondrial:0.3674021643)25:0.0602898345)22:0.0476795901,(Eubranchus_rustyus_voucher_CPIC_00611_cytochrome_c_oxidase_subunit_I__COI__gene_partial_cds_mitochondrial:0.2204507997,Eubranchus_sp._3_DS-2016_isolate_CAS181292a_cytochrome_c_oxidase_subunit_I__COI__gene_partial_cds_mitochondrial:0.3464647718)66:0.1178649234)18:0.0316226843)59:0.0187737081,(Eubranchus_olivaceus_isolate_CAS181133_cytochrome_c_oxidase_subunit_I__COI__gene_partial_cds_mitochondrial:0.1177254919,(Eubranchus_rupium_isolate_AC17-20_cytochrome_c_oxidase_subunit_I__COI__gene_partial_cds_mitochondrial:0.0593079755,Eubranchus_sp._A_DS-2016_isolate_AC17-21_cytochrome_c_oxidase_subunit_I__COI__gene_partial_cds_mitochondrial:0.0184208822)80:0.0379567958)100:0.1684545839)56:0.0148516769,Eubranchus_tricolor_isolate_GnM9096_cytochrome_c_oxidase_subunit_I__COI__gene_partial_cds_mitochondrial:0.1490769243)60:0.0147908324,Eubranchus_odhneri_isolate_WS3435_cytochrome_c_oxidase_subunit_I__COI__gene_partial_cds_mitochondrial:0.2416954464)41:0.0176129253)79:0.0224795251,(Catriona_columbiana_isolate_CAS185195_cytochrome_c_oxidase_subunit_I__COI__gene_partial_cds_mitochondrial:0.2373457670,((Tenellia_sp._2_DS-2016_isolate_CAS177293_cytochrome_c_oxidase_subunit_I__COI__gene_partial_cds_mitochondrial:0.2316879301,(Tenellia_sp._M_DS-2016_isolate_CAS176185_cytochrome_c_oxidase_subunit_I__COI__gene_partial_cds_mitochondrial:0.0339819220,Trinchesia_speciosa_isolate_CAS176954_cytochrome_c_oxidase_subunit_I__COI__gene_partial_cds_mitochondrial:0.0466613127)100:0.1153506085)75:0.0435621833,Tenellia_sp._A_DS-2016_isolate_CAS177747_cytochrome_c_oxidase_subunit_I__COI__gene_partial_cds_mitochondrial:0.3271063841)65:0.0514593005)66:0.0368308361)42:0.0145601502,(Phestilla_poritophages_isolate_CAS177738_cytochrome_c_oxidase_subunit_I__COI__gene_partial_cds_mitochondrial:0.1680896384,Tenellia_adspersa_isolate_CAS184191_cytochrome_c_oxidase_subunit_I__COI__gene_partial_cds_mitochondrial:0.2153276121)26:0.0261604969)10:0.0000021888,((((Catriona_cf._maua_DS-2016_isolate_CAS179403_cytochrome_c_oxidase_subunit_I__COI__gene_partial_cds_mitochondrial:0.1610250786,(Catriona_gymnota_isolate_CAS184182_cytochrome_c_oxidase_subunit_I__COI__gene_partial_cds_mitochondrial:0.1837166553,((Diaphoreolis_flavovulta_isolate_CAS174479_cytochrome_c_oxidase_subunit_I__COI__gene_partial_cds_mitochondrial:0.0825370193,Diaphoreolis_viridis_isolate_WS3477_cytochrome_c_oxidase_subunit_I__COI__gene_partial_cds_mitochondrial:0.0934482919)98:0.0700861166,Diaphoreolis_lagunae_isolate_CAS175583_cytochrome_c_oxidase_subunit_I__COI__gene_partial_cds_mitochondrial:0.1366434765)100:0.1401505030)29:0.0083953052)46:0.0168368960,Phestilla_chaetopterana_voucher_WS8070_cytochrome_oxidase_subunit_1__COI__gene_partial_cds_mitochondrial:0.2090835051)56:0.0258824026,(Fiona_pinnata_isolate_CASIZ179238_cytochrome_c_oxidase_subunit_I__COI__gene_partial_cds_mitochondrial:0.1935656631,Tergiposacca_longicerata_isolate_CAS177605_cytochrome_c_oxidase_subunit_I__COI__gene_partial_cds_mitochondrial:0.3379896081)87:0.0972516696)40:0.0227541316,(Rubramoena_amoena_isolate_GnM9098_cytochrome_c_oxidase_subunit_I__COI__gene_partial_cds_mitochondrial:0.1847466093,(Rubramoena_rubescens_isolate_GnM9102_cytochrome_c_oxidase_subunit_I__COI__gene_partial_cds_mitochondrial:0.1705893345,Trinchesia_foliata_isolate_GnM9100_cytochrome_c_oxidase_subunit_I__COI__gene_partial_cds_mitochondrial:0.2688997548)58:0.0369679388)53:0.0331689055)32:0.0294765799)60:0.0291848105,(Tenellia_sp._J_DS-2016_isolate_WS3475_cytochrome_c_oxidase_subunit_I__COI__gene_partial_cds_mitochondrial:0.1534772462,(Zelentia_cf._pustulata_DS-2016_isolate_CAS183930_cytochrome_c_oxidase_subunit_I__COI__gene_partial_cds_mitochondrial:0.1239046068,Zelentia_fulgens_isolate_CAS174484_cytochrome_c_oxidase_subunit_I__COI__gene_partial_cds_mitochondrial:0.0581599509)98:0.0611449867)98:0.0791349096)91:0.0360910634,((Phestilla_lugubris_isolate_CAS177437_cytochrome_c_oxidase_subunit_I__COI__gene_partial_cds_mitochondrial:0.2791291293,Phestilla_melanobrachia_isolate_CAS167974a_cytochrome_c_oxidase_subunit_I__COI__gene_partial_cds_mitochondrial:0.1777301192)63:0.0336392344,Tenellia_sp._3_DS-2016_isolate_CAS177518_cytochrome_c_oxidase_subunit_I__COI__gene_partial_cds_mitochondrial:0.1675381450)91:0.0550761369)100:0.1348280587,Tenellia_sp._L_DS-2016_isolate_CAS179523_cytochrome_c_oxidase_subunit_I__COI__gene_partial_cds_mitochondrial:0.0057515684)100:0.0051425563);
