# Supplementary material for: Phestilla subodiosus sp. nov. (Nudibranchia, Trinchesiidae), a corallivorous pest species in the aquarium trade
Source: Zookeys. 2020 Feb 5;909:1–24. doi: 10.3897/zookeys.909.35278 (PMC7015969; doi:10.3897/zookeys.909.35278)
Supplement: Supplementary material 2 [file zookeys-909-001-s002.zip › H3ML.tre]

(subo_n1:0.0000000000,(subo_n3:0.0000024912,((((((((((((((Calma_glaucoides_voucher_ZMMU_Op-603_histone_3__H3__gene_partial_cds:0.0453404560,(Cuthonella_cocoachroma_isolate_CAS179471_histone_H3_gene_partial_cds:0.0132062447,(Cuthonella_concinna_isolate_CAS179469_histone_H3_gene_partial_cds:0.0039335451,((Cuthonella_hiemalis_isolate_WS3438_histone_H3_gene_partial_cds:0.0033551449,Cuthonella_soboli_isolate_AC1-4_histone_H3_gene_partial_cds:0.0211283028)63:0.0000024912,Cuthonella_sp._A_DS-2016_isolate_WS3450_histone_H3_gene_partial_cds:0.0000024912)96:0.0135880009)82:0.0115456161)99:0.0380293816)83:0.0133301956,Murmania_antiqua_isolate_WS3455_histone_H3_gene_partial_cds:0.0418966182)94:0.0368786190,((((Cuthona_nana_isolate_AC14-10_histone_H3_gene_partial_cds:0.0831707284,Eubranchus_pallidus_isolate_GnM9094_histone_H3_gene_partial_cds:0.0000021498)68:0.0241472146,Eubranchus_tricolor_isolate_GnM9096_histone_H3_gene_partial_cds:0.0406682299)22:0.0007364150,Eubranchus_farrani_voucher_GNMGastropoda9267_histone_3__H3__gene_partial_cds:0.0000024912)24:0.0036050069,Eubranchus_cf._farrani_DS-2016_isolate_GnM9093_histone_H3_gene_partial_cds:0.0066963028)65:0.0216563217)74:0.0264755303,(Eubranchus_exiguus_isolate_GnM9092_histone_H3_gene_partial_cds:0.0670040534,Eubranchus_rustyus_voucher_CPIC_00611_Histone_3__H3__gene_partial_cds:0.0710552225)34:0.0142584245)25:0.0100378262,(Eubranchus_mandapamensis_isolate_CAS177750a_histone_H3_gene_partial_cds:0.0389703092,Eubranchus_sp._3_DS-2016_isolate_CAS181292a_histone_H3_gene_partial_cds:0.0457213006)58:0.0153748088)16:0.0047239770,Eubranchus_odhneri_isolate_WS3435_histone_H3_gene_partial_cds:0.0340553054)23:0.0152603514,Eubranchus_alexeii_isolate_WS3432_histone_H3_gene_partial_cds:0.0399653361)58:0.0196626406,(Eubranchus_olivaceus_isolate_CAS181133_histone_H3_gene_partial_cds:0.0031421855,(Eubranchus_rupium_isolate_AC17-20_histone_H3_gene_partial_cds:0.0000020438,Eubranchus_sp._A_DS-2016_isolate_AC17-21_histone_H3_gene_partial_cds:0.0207018881)80:0.0035652794)86:0.0130343089)39:0.0180755529,((Rubramoena_amoena_isolate_GnM9098_histone_H3_gene_partial_cds:0.0101270157,Rubramoena_rubescens_isolate_GnM9102_histone_H3_gene_partial_cds:0.0000024912)93:0.0207016175,Tergipes_tergipes_isolate_CAS182699_histone_H3_gene_partial_cds:0.1001098371)95:0.0545095624)73:0.0325514856,Catriona_cf._maua_DS-2016_isolate_CAS179403_histone_H3_gene_partial_cds:0.1305821315)88:0.0270433594,((Tenellia_sp._J_DS-2016_isolate_WS3475_histone_H3_gene_partial_cds:0.0399484754,Zelentia_cf._pustulata_DS-2016_isolate_CAS183930_histone_H3_gene_partial_cds:0.0000024912)86:0.0066978529,Zelentia_fulgens_isolate_CAS174484_histone_H3_gene_partial_cds:0.0034428934)98:0.0355058580)68:0.0153897809,(((((Catriona_columbiana_isolate_CAS185195_histone_H3_gene_partial_cds:0.0096854895,(Catriona_gymnota_isolate_CAS184182_histone_H3_gene_partial_cds:0.0439417935,(Tenellia_adspersa_isolate_CAS184191_histone_H3_gene_partial_cds:0.0000021265,Tergiposacca_longicerata_isolate_CAS177605_histone_H3_gene_partial_cds:0.1924398123)94:0.0323416190)79:0.0145426185)83:0.0205991990,Tenellia_sp._A_DS-2016_isolate_CAS177747_histone_H3_gene_partial_cds:0.0203986700)53:0.0111691013,Phestilla_chaetopterana_voucher_WS8070_histone_H3_gene_partial_cds:0.0613021245)46:0.0124710858,(((Diaphoreolis_flavovulta_isolate_CAS174479_histone_H3_gene_partial_cds:0.0000024912,Diaphoreolis_viridis_isolate_WS3477_histone_H3_gene_partial_cds:0.0000024912)100:0.0155486278,Diaphoreolis_lagunae_isolate_CAS175583_histone_H3_gene_partial_cds:0.0125806359)73:0.0106882530,Trinchesia_foliata_isolate_GnM9100_histone_H3_gene_partial_cds:0.0305350812)73:0.0106188990)33:0.0093849997,(Tenellia_sp._2_DS-2016_isolate_CAS177293_histone_H3_gene_partial_cds:0.0203370724,(Tenellia_sp._M_DS-2016_isolate_CAS176185_histone_H3_gene_partial_cds:0.0000024912,Trinchesia_speciosa_isolate_CAS176954_histone_H3_gene_partial_cds:0.0033707744)100:0.0317322888)71:0.0146138458)35:0.0068445929)37:0.0137358665,((Phestilla_lugubris_isolate_CAS177437_histone_H3_gene_partial_cds:0.0051228056,(Phestilla_melanobrachia_isolate_CAS167974a_histone_H3_gene_partial_cds:0.0270501959,Tenellia_sp._3_DS-2016_isolate_CAS177518_histone_H3_gene_partial_cds:0.0053522321)94:0.0211790450)77:0.0173601235,Phestilla_poritophages_isolate_CAS177738_histone_H3_gene_partial_cds:0.0312341806)87:0.0253585491)40:0.0166128239,Fiona_pinnata_isolate_CASIZ179238_histone_H3_gene_partial_cds:0.0400880821)100:0.0692402817):0.0000024912,Tenellia_sp._L_DS-2016_isolate_CAS179523_histone_H3_gene_partial_cds:0.0000000000);
