# Supplementary material for: Phestilla subodiosus sp. nov. (Nudibranchia, Trinchesiidae), a corallivorous pest species in the aquarium trade
Source: Zookeys. 2020 Feb 5;909:1–24. doi: 10.3897/zookeys.909.35278 (PMC7015969; doi:10.3897/zookeys.909.35278)
Supplement: Supplementary material 2 [file zookeys-909-001-s002.zip › 16sBI.tre]

#NEXUS
[ID: 1094092298]
begin taxa;
	dimensions ntax=48;
	taxlabels
		Calma_glaucoides_voucher_ZMMUOp-603
		Catriona_cf._maua_DS-2016_isolate_CAS179403
		Catriona_columbiana_isolate_CAS185195
		Catriona_gymnota_isolate_CAS184182
		Cuthona_nana_isolate_AC14-10
		Cuthonella_cocoachroma_isolate_CAS179471
		Cuthonella_concinna_isolate_CAS179469
		Cuthonella_hiemalis_isolate_WS3438
		Cuthonella_soboli_isolate_AC1-4
		Cuthonella_sp._A_DS-2016_isolate_WS3450
		Diaphoreolis_flavovulta_isolate_CAS174479
		Diaphoreolis_lagunae_isolate_CAS175583
		Diaphoreolis_viridis_isolate_WS3477
		Eubranchus_alexeii_isolate_WS3432
		Eubranchus_cf._farrani_DS-2016_isolate_GnM9093
		Eubranchus_exiguus_isolate_GnM9092
		Eubranchus_farrani_voucher_GNMGastropoda9267
		Eubranchus_mandapamensis_isolate_CAS177750a
		Eubranchus_odhneri_isolate_WS3435
		Eubranchus_olivaceus_isolate_CAS181133
		Eubranchus_pallidus_isolate_GnM9094
		Eubranchus_rupium_isolate_AC17-20
		Eubranchus_sp._3_DS-2016_isolate_CAS181292a
		Eubranchus_sp._A_DS-2016_isolate_AC17-21
		Eubranchus_tricolor_isolate_GnM9096
		Fiona_pinnata_isolate_CASIZ179238
		Murmania_antiqua_isolate_WS3455
		Phestilla_chaetopterana_voucher_WS8070
		Phestilla_lugubris_isolate_CAS177437
		Phestilla_melanobrachia_isolate_CAS167974a
		Phestilla_poritophages_isolate_CAS177738
		Rubramoena_amoena_isolate_GnM9098
		Rubramoena_rubescens_isolate_GnM9102
		subo_n1
		subo_n3
		Tenellia_adspersa_isolate_CAS184191
		Tenellia_sp._2_DS-2016_isolate_CAS177293
		Tenellia_sp._3_DS-2016_isolate_CAS177518
		Tenellia_sp._A_DS-2016_isolate_CAS177747
		Tenellia_sp._J_DS-2016_isolate_WS3475
		Tenellia_sp._L_DS-2016_isolate_CAS179523
		Tenellia_sp._M_DS-2016_isolate_CAS176185
		Tergipes_tergipes_isolate_CAS182699
		Tergiposacca_longicerata_isolate_CAS177605
		Trinchesia_foliata_isolate_GnM9100
		Trinchesia_speciosa_isolate_CAS176954
		Zelentia_cf._pustulata_DS-2016_isolate_CAS183930
		Zelentia_fulgens_isolate_CAS174484
		;
end;
begin trees;
	translate
		1	Calma_glaucoides_voucher_ZMMUOp-603,
		2	Catriona_cf._maua_DS-2016_isolate_CAS179403,
		3	Catriona_columbiana_isolate_CAS185195,
		4	Catriona_gymnota_isolate_CAS184182,
		5	Cuthona_nana_isolate_AC14-10,
		6	Cuthonella_cocoachroma_isolate_CAS179471,
		7	Cuthonella_concinna_isolate_CAS179469,
		8	Cuthonella_hiemalis_isolate_WS3438,
		9	Cuthonella_soboli_isolate_AC1-4,
		10	Cuthonella_sp._A_DS-2016_isolate_WS3450,
		11	Diaphoreolis_flavovulta_isolate_CAS174479,
		12	Diaphoreolis_lagunae_isolate_CAS175583,
		13	Diaphoreolis_viridis_isolate_WS3477,
		14	Eubranchus_alexeii_isolate_WS3432,
		15	Eubranchus_cf._farrani_DS-2016_isolate_GnM9093,
		16	Eubranchus_exiguus_isolate_GnM9092,
		17	Eubranchus_farrani_voucher_GNMGastropoda9267,
		18	Eubranchus_mandapamensis_isolate_CAS177750a,
		19	Eubranchus_odhneri_isolate_WS3435,
		20	Eubranchus_olivaceus_isolate_CAS181133,
		21	Eubranchus_pallidus_isolate_GnM9094,
		22	Eubranchus_rupium_isolate_AC17-20,
		23	Eubranchus_sp._3_DS-2016_isolate_CAS181292a,
		24	Eubranchus_sp._A_DS-2016_isolate_AC17-21,
		25	Eubranchus_tricolor_isolate_GnM9096,
		26	Fiona_pinnata_isolate_CASIZ179238,
		27	Murmania_antiqua_isolate_WS3455,
		28	Phestilla_chaetopterana_voucher_WS8070,
		29	Phestilla_lugubris_isolate_CAS177437,
		30	Phestilla_melanobrachia_isolate_CAS167974a,
		31	Phestilla_poritophages_isolate_CAS177738,
		32	Rubramoena_amoena_isolate_GnM9098,
		33	Rubramoena_rubescens_isolate_GnM9102,
		34	subo_n1,
		35	subo_n3,
		36	Tenellia_adspersa_isolate_CAS184191,
		37	Tenellia_sp._2_DS-2016_isolate_CAS177293,
		38	Tenellia_sp._3_DS-2016_isolate_CAS177518,
		39	Tenellia_sp._A_DS-2016_isolate_CAS177747,
		40	Tenellia_sp._J_DS-2016_isolate_WS3475,
		41	Tenellia_sp._L_DS-2016_isolate_CAS179523,
		42	Tenellia_sp._M_DS-2016_isolate_CAS176185,
		43	Tergipes_tergipes_isolate_CAS182699,
		44	Tergiposacca_longicerata_isolate_CAS177605,
		45	Trinchesia_foliata_isolate_GnM9100,
		46	Trinchesia_speciosa_isolate_CAS176954,
		47	Zelentia_cf._pustulata_DS-2016_isolate_CAS183930,
		48	Zelentia_fulgens_isolate_CAS174484
		;
tree con_50_majrule = [&U] (1[&prob=1.00000000e+00,prob_stddev=0.00000000e+00,prob_range={1.00000000e+00,1.00000000e+00},prob(percent)="100",prob+-sd="100+-0"]:7.281069e-02[&length_mean=7.52654976e-02,length_median=7.28106900e-02,length_95%HPD={3.45913500e-02,1.25337200e-01}],(6[&prob=1.00000000e+00,prob_stddev=0.00000000e+00,prob_range={1.00000000e+00,1.00000000e+00},prob(percent)="100",prob+-sd…
end;
