# Supplementary material for: Phestilla subodiosus sp. nov. (Nudibranchia, Trinchesiidae), a corallivorous pest species in the aquarium trade
Source: Zookeys. 2020 Feb 5;909:1–24. doi: 10.3897/zookeys.909.35278 (PMC7015969; doi:10.3897/zookeys.909.35278)
Supplement: Supplementary material 2 [file zookeys-909-001-s002.zip › 16sML.tre]

(Calma_glaucoides_voucher_ZMMU_Op-603_16S_ribosomal_RNA_gene_partial_sequence_mitochondrial:0.0625005959,(((((((((((((Catriona_cf._maua_DS-2016_isolate_CAS179403_16S_ribosomal_RNA_gene_partial_sequence_mitochondrial:0.0744488348,Catriona_columbiana_isolate_CAS185195_16S_ribosomal_RNA_gene_partial_sequence_mitochondrial:0.0426546319)69:0.0272281987,Tenellia_adspersa_isolate_CAS184191_16S_ribosomal_RNA_gene_partial_sequence_mitochondrial:0.0364982830)57:0.0196743018,Catriona_gymnota_isolate_CAS184182_16S_ribosomal_RNA_gene_partial_sequence_mitochondrial:0.0582547236)70:0.0272466904,((Phestilla_chaetopterana_voucher_WS8070_16S_ribosomal_RNA_gene_partial_sequence_mitochondrial:0.1281582950,Tenellia_sp._A_DS-2016_isolate_CAS177747_16S_ribosomal_RNA_gene_partial_sequence_mitochondrial:0.0599422283)47:0.0116986614,((((Phestilla_lugubris_isolate_CAS177437_16S_ribosomal_RNA_gene_partial_sequence_mitochondrial:0.0580198732,Tenellia_sp._3_DS-2016_isolate_CAS177518_16S_ribosomal_RNA_gene_partial_sequence_mitochondrial:0.0201848386)47:0.0029875332,Phestilla_melanobrachia_isolate_CAS167974a_16S_ribosomal_RNA_gene_partial_sequence_mitochondrial:0.0386128357)89:0.0161978700,Phestilla_poritophages_isolate_CAS177738_16S_ribosomal_RNA_gene_partial_sequence_mitochondrial:0.0912271574)79:0.0253222049,((subo_n1:0.0000020238,subo_n3:0.0000027044)99:0.0119988215,Tenellia_sp._L_DS-2016_isolate_CAS179523_16S_ribosomal_RNA_gene_partial_sequence_mitochondrial:0.0067431621)100:0.0444659994)83:0.0109720030)81:0.0344986927)67:0.0147571487,((Diaphoreolis_flavovulta_isolate_CAS174479_16S_ribosomal_RNA_gene_partial_sequence_mitochondrial:0.0050864736,Diaphoreolis_viridis_isolate_WS3477_16S_ribosomal_RNA_gene_partial_sequence_mitochondrial:0.0056884641)95:0.0246421148,Diaphoreolis_lagunae_isolate_CAS175583_16S_ribosomal_RNA_gene_partial_sequence_mitochondrial:0.0007697085)100:0.1128999845)43:0.0077402256,Trinchesia_foliata_isolate_GnM9100_16S_ribosomal_RNA_gene_partial_sequence_mitochondrial:0.0751574210)50:0.0237423423,(Tenellia_sp._2_DS-2016_isolate_CAS177293_16S_ribosomal_RNA_gene_partial_sequence_mitochondrial:0.0677480507,(Tenellia_sp._M_DS-2016_isolate_CAS176185_16S_ribosomal_RNA_gene_partial_sequence_mitochondrial:0.0213614736,Trinchesia_speciosa_isolate_CAS176954_16S_ribosomal_RNA_gene_partial_sequence_mitochondrial:0.0218169920)100:0.1058186097)100:0.0984350281)100:0.0801987779,Tergiposacca_longicerata_isolate_CAS177605_16S_ribosomal_RNA_gene_partial_sequence_mitochondrial:0.2076052114)35:0.0051577164,((Rubramoena_amoena_isolate_GnM9098_16S_ribosomal_RNA_gene_partial_sequence_mitochondrial:0.0310091921,Rubramoena_rubescens_isolate_GnM9102_16S_ribosomal_RNA_gene_partial_sequence_mitochondrial:0.0161979456)96:0.0434051434,(Tenellia_sp._J_DS-2016_isolate_WS3475_16S_ribosomal_RNA_gene_partial_sequence_mitochondrial:0.0008503398,(Zelentia_cf._pustulata_DS-2016_isolate_CAS183930_16S_ribosomal_RNA_gene_partial_sequence_mitochondrial:0.0023935367,Zelentia_fulgens_isolate_CAS174484_16S_ribosomal_RNA_gene_partial_sequence_mitochondrial:0.0107682627)96:0.0101513761)100:0.0351876241)88:0.0223637196)62:0.0168834437,Tergipes_tergipes_isolate_CAS182699_16S_ribosomal_RNA_gene_partial_sequence_mitochondrial:0.1308754854)41:0.0064772855,Fiona_pinnata_isolate_CASIZ179238_16S_ribosomal_RNA_gene_partial_sequence_mitochondrial:0.0986646331)52:0.0164412907,Cuthona_nana_isolate_AC14-10_16S_ribosomal_RNA_gene_partial_sequence_mitochondrial:0.0703868169)76:0.0365887777,(((Eubranchus_alexeii_isolate_WS3432_16S_ribosomal_RNA_gene_partial_sequence_mitochondrial:0.0435869460,Eubranchus_mandapamensis_isolate_CAS177750a_16S_ribosomal_RNA_gene_partial_sequence_mitochondrial:0.0706770902)98:0.0528696671,((((Eubranchus_cf._farrani_DS-2016_isolate_GnM9093_16S_ribosomal_RNA_gene_partial_sequence_mitochondrial:0.0118461032,Eubranchus_farrani_voucher_GNMGastropoda9267_16S_ribosomal_RNA_gene_partial_sequence_mitochondrial:0.0043702527)87:0.0107751908,(Eubranchus_exiguus_isolate_GnM9092_16S_ribosomal_RNA_gene_partial_sequence_mitochondrial:0.2000819954,Eubranchus_sp._3_DS-2016_isolate_CAS181292a_16S_ribosomal_RNA_gene_partial_sequence_mitochondrial:0.1251214376)95:0.0357214286)77:0.0081970802,Eubranchus_pallidus_isolate_GnM9094_16S_ribosomal_RNA_gene_partial_sequence_mitochondrial:0.0367826087)66:0.0098896711,(Eubranchus_odhneri_isolate_WS3435_16S_ribosomal_RNA_gene_partial_sequence_mitochondrial:0.0683000582,(((Eubranchus_olivaceus_isolate_CAS181133_16S_ribosomal_RNA_gene_partial_sequence_mitochondrial:0.0075191312,Eubranchus_rupium_isolate_AC17-20_16S_ribosomal_RNA_gene_partial_sequence_mitochondrial:0.0024568541)74:0.0064516519,Eubranchus_sp._A_DS-2016_isolate_AC17-21_16S_ribosomal_RNA_gene_partial_sequence_mitochondrial:0.0070142085)100:0.0421500691,Eubranchus_tricolor_isolate_GnM9096_16S_ribosomal_RNA_gene_partial_sequence_mitochondrial:0.0509762154)73:0.0178990641)49:0.0085266160)44:0.0118367710)63:0.0167379372,Murmania_antiqua_isolate_WS3455_16S_ribosomal_RNA_gene_partial_sequence_mitochondrial:0.0877418429)82:0.0299058418)73:0.0193806644,((Cuthonella_cocoachroma_isolate_CAS179471_16S_ribosomal_RNA_gene_partial_sequence_mitochondrial:0.0263294698,(Cuthonella_hiemalis_isolate_WS3438_16S_ribosomal_RNA_gene_partial_sequence_mitochondrial:0.0197034369,(Cuthonella_soboli_isolate_AC1-4_16S_ribosomal_RNA_gene_partial_sequence_mitochondrial:0.0163828743,Cuthonella_sp._A_DS-2016_isolate_WS3450_16S_ribosomal_RNA_gene_partial_sequence_mitochondrial:0.0082809509)92:0.0082106677)96:0.0170658932)64:0.0039080118,Cuthonella_concinna_isolate_CAS179469_16S_ribosomal_RNA_gene_partial_sequence_mitochondrial:0.0109349039)79:0.0106901083);
